# Supplementary material for: QTLTableMiner++: semantic mining of QTL tables in scientific articles
Source: BMC Bioinformatics. 2018 May 25;19:183. doi: 10.1186/s12859-018-2165-7 (PMC5970438; doi:10.1186/s12859-018-2165-7)
Supplement: Supplementary file 2 — QTM results including precision and recall for 30 articles of set ‘tomato’. (PDF 53 kb) [file 12859_2018_2165_MOESM2_ESM.pdf]

## Sheet: #QTLTables
pmc_id	Number of Actual QTL Tables	Number of predicted QTL tables	TP	FP	TN	FN
4321030	6	6	6	0	0	0
4948827	5	5	5	0	0	0
2652058	5	4	4	0	0	1
4498769	4	4	4	0	0	0
3852376	4	4	4	0	0	0
3464107	4	4	4	0	0	0
5395597	3	3	3	0	0	0
4266912	3	3	3	0	0	0
5181584	3	3	3	0	0	0
4726135	3	3	3	0	0	0
4987366	2	2	2	0	0	0
4872001	2	2	2	0	0	0
4999453	2	2	2	0	0	0
5281592	2	2	2	0	0	0
5209891	2	2	2	0	0	0
4612157	2	2	2	0	0	0
4969537	1	1	1	0	0	0
3859326	1	1	1	0	0	0
4831840	1	1	1	0	0	0
4661238	1	1	1	0	0	0
4737080	1	1	1	0	0	0
1913174	1	1	1	0	0	0
2246063	1	1	1	0	0	0
2271080	1	1	1	0	0	0
4008630	1	1	1	0	0	0
4579088	1	1	1	0	0	0
4301655	1	1	1	0	0	0
2657798	1	1	1	0	0	0
4034497	1	1	1	0	0	0
5145867	1	1	1	0	0	0
	66	65	65	0	0	1
	Precision	Recall
	1	0.984848

## Sheet: #ofabbreviations
pmc_id	# of Actual Abbreviations	# of predicted Abbreviations	TP	FP	TN	FN
4321030	19	0	0	0	0	19
4948827	0	0	0	0	0	0
2652058	18	0	0	0	0	18
4498769	0	0	0	0	0	0
3852376	19	0	0	0	0	19
3464107	3	0	0	0	0	3
5395597	10	10	10	0	0	0
4266912	25	25	25	0	0	0
5181584	12	12	12	0	0	0
4726135	25	0	0	0	0	25
4987366	11	0	0	0	0	11
4872001	4	0	0	0	0	4
4999453	0	0	0	0	0	0
5281592	0	0	0	0	0	0
5209891	28	28	28	0	0	0
4612157	6	0	0	0	0	6
4969537	0	0	0	0	0	0
3859326	3	3	3	0	0	0
4831840	20	20	20	0	0	0
4661238	0	0	0	0	0	0
4737080	32	30	30	0	0	2
1913174	7	7	7	0	0	0
2246063	8	8	8	0	0	0
2271080	8	8	8	0	0	0
4008630	0	0	0	0	0	0
4579088	24	0	0	0	0	24
4301655	8	8	8	0	0	0
2657798	0	0	0	0	0	0
4034497	2	0	0	0	0	2
5145867	0	0	0	0	0	0
	292	159	159	0	0	133
	Precision	Recall
	1	0.544521
	0

## Sheet: #ofBiologicalconceptsIdentified
pmc_id	tab_id	Number of Actual Biological Concepts	Number of Predicted Biological Concepts	True Positive	False Positive	True Negative	False Negative
4321030	2	19	16	16	0	0	3
3464107	1	6	12	6	6	0	0
5181584	2	15	5	5	0	0	10
4987366	1	17	2	2	0	0	15
2271080	2	3	1	1	0	0	2
3852376	2	19	17	17	0	0	2
2652058	3	5	1	1	0	0	4
2652058	5	8	0	0	0	0	8
4498769	5	9	6	6	0	0	3
4498769	6	7	4	4	0	0	3
2652058	4	8	0	0	0	0	8
4034497	2	12	9	9	0	0	3
4987366	2	8	3	3	0	0	5
5395597	2	14	7	7	7	0	0
5145867	3	16	2	2	0	0	14
5181584	3	11	5	5	0	0	6
4969537	2	11	0	0	0	0	11
4872001	2	8	7	7	0	0	1
4948827	4	6	0	0	0	0	6
3859326	3	19	17	17	0	0	2
4266912	3	14	11	11	0	0	3
4321030	4	34	31	31	0	0	3
4321030	4.1	34	32	32	0	0	2
3464107	4	42	42	42	0	0	0
3464107	4.1	42	42	42	0	0	0
4948827	3	9	4	4	0	0	5
3852376	4	70	66	49	17	0	4
5181584	4	15	9	7	2	0	6
4579088	2	90	19	19	0	0	71
5209891	3	54	50	0	50	0	4
4948827	6	20	0	0	0	0	20
4948827	5	22	0	0	0	0	22
5281592	3	90	48	48	0	0	42
		757	468	393	82	0	288
		Precision	Recall
		0.827368	0.577093

## Sheet: # of QTLs
pmc_id	tab_id	Number of Actual QTL Statements	Number of Predicted QTL statements	True Positive	False Positive	True Negative	False Negative
4321030	2	0	19	0	19	0	0
3464107	1	0	32	0	32	0	0
5181584	2	0	14	0	14	0	0
4987366	1	0	19	0	19	0	0
2271080	2	0	3	0	3	0	0
3852376	2	0	19	0	19	0	0
2652058	3	4	4	4	0	0	0
2652058	5	4	4	4	0	0	0
4498769	5	5	5	5	0	0	0
4498769	6	6	6	6	0	0	0
2652058	4	6	6	6	3	0	1
4034497	2	6	6	6	0	0	2
4987366	2	6	6	6	0	0	0
5395597	2	7	7	7	0	0
5145867	3	7	7	7	0	0	0
5181584	3	7	8	7	1	0	0
4969537	2	8	8	8	0	0	0
4872001	2	8	8	8	0	0	0
4948827	4	9	9	9	0	0	0
3859326	3	11	4	4	0	0	7
4266912	3	16	19	16	3	0	0
4321030	4	17	17	17	0	0	0
4321030	4.1	17	17	17	0	0	0
3464107	4	17	35	17	18	0	17
3464107	4.1	18	18	18	0	0	0
4948827	3	20	20	20	0	0	0
3852376	4	21	21	21	0	0	0
5181584	4	21	21	21	0	0	0
4579088	2	22	22	22	0	0	0
5209891	3	27	27	27	0	0	0
4948827	6	36	36	36	2	0	5
4948827	5	37	37	37	0	0	0
5281592	3	42	45	42	3	0	0
		405	529	398	136	0	32
		Precision	Recall
		0.745318	0.925581
