# Supplementary material for: QTLTableMiner++: semantic mining of QTL tables in scientific articles
Source: BMC Bioinformatics. 2018 May 25;19:183. doi: 10.1186/s12859-018-2165-7 (PMC5970438; doi:10.1186/s12859-018-2165-7)
Supplement: Supplementary file 3 — QTM results including precision and recall for 30 articles of set ‘potato’. (PDF 44 kb) [file 12859_2018_2165_MOESM3_ESM.pdf]

## Sheet: #ofTraitTables
pmc_id	Number of Actual QTL Tables	Number of predicted QTL tables	TP	FP	TN	FN
3607734	7	7	7	0	0	0
5526565	6	6	6	0	0	0
3023753	5	3	3	0	0	2
4551535	4	4	4	0	0	0
4773602	4	4	4	0	0	0
4799268	4	4	4	0	0	0
3037844	4	4	4	0	0	0
3460171	3	3	3	0	0	0
2358939	2	2	2	0	0	0
3546430	2	2	2	0	0	0
3660524	2	2	2	0	0	0
4199688	2	2	2	0	0	0
4374564	2	2	2	0	0	0
4448561	2	2	2	0	0	0
4480903	2	2	2	0	0	0
4632055	2	2	2	0	0	0
4648990	2	2	2	0	0	0
4703618	2	2	2	0	0	0
5567664	2	2	2	0	0	0
2676307	2	2	2	0	0	0
2639024	1	1	1	0	0	0
4354307	1	1	1	0	0	0
4404978	1	1	1	0	0	0
4510777	1	1	1	0	0	0
4777548	1	1	1	0	0	0
4855764	1	1	1	0	0	0
4900573	1	1	1	0	0	0
4996988	1	1	1	0	0	0
5345157	1	1	1	0	0	0
3347998	1	1	1	0	0	0
	71	69	69	0	0	2
	Precision	Recall
	1	0.971831

## Sheet: #ofabbreviations
pmc_id	Number of Actual Abbreviations	Number of predicted Abbreviations	TP	FP	TN	FN
3607734	2	0	0	0	0	2
5526565	18	9	9	0	0	9
3023753	16	12	12	0	0	4
4551535	0	0	0	0	0	0
4773602	32	32	32	0	0	0
4799268	1	1	1	0	0	0
3037844	7	0	0	0	0	7
3460171	11	0	0	0	0	11
2358939	0	0	0	0	0	0
3546430	12	12	12	0	0	0
3660524	0	0	0	0	0	0
4199688	0	0	0	0	0	0
4374564	0	0	0	0	0	0
4448561	6	6	6	0	0	0
4480903	19	16	16	0	0	3
4632055	4	0	0	0	0	4
4648990	9	9	9	0	0	0
4703618	12	12	12	0	0	0
5567664	9	9	9	0	0	0
2676307	15	0	0	0	0	15
2639024	0	0	0	0	0	0
4354307	0	0	0	0	0	0
4404978	0	0	0	0	0	0
4510777	0	0	0	0	0	0
4777548	0	0	0	0	0	0
4855764	21	21	21	0	0	0
4900573	0	0	0	0	0	0
4996988	5	0	0	0	0	5
5345157	8	8	8	0	0	0
3347998	0	0	0	0	0	0
	207	147	147	0	0	60
	Precision	Recall
	1	0.710145
		Tableid	Actual	Predicted	TP	TN	FP	FN
		PMC4354307_Table 2	0	0	0	0	0	0
		PMC4374564_Table 5	0	0	0	0	0	0
		PMC4448561_Table 4	6	6	6	0	0	0
		PMC4551535_Table 5
		PMC4551535_Table 6
		PMC4632055_Table 3
		PMC4648990_Table 1
		PMC4703618_Table 2
		PMC4773602_Table 6
		PMC4799268_Table 4
		PMC4855764_Table 4
		PMC4900573_Table 7
		PMC5345157_Table 2
		PMC5567664_Table 3
		PMC3023753_Table3

## Sheet: #ofBiologicalconceptsIdentified
pmc_id	tab_id	Number of actual biological concepts	Number of predicted biological concepts	TP	FP	TN	FN
4354307	2	10	0	0	0	0	10
4374564	5	0	0	0	0	0	0
4448561	4	7	4	4	0	0	3
4551535	5	6	5	5	0	0	1
4551535	6	5	2	2	0	0	3
4632055	3	6	2	2	0	0	4
4648990	1	20	8	8	0	0	12
4703618	2	22	0	0	0	0	22
4773602	6	10	0	0	0	0	10
4799268	4	5	0	0	0	0	5
4855764	4	43	25	22	3	0	18
4900573	7	20	13	13	0	0	7
5345157	2	14	6	6	0	0	8
5567664	3	20	8	8	0	0	12
3023753	3	12	0	0	0	0	12
		200	73	70	3	0	127
		Precision	Recall
		0.958904	0.35533

## Sheet: #ofQTLs
pmc_id	tab_id	Number of Actual QTL Statements	Number of Predicted QTL statements	TP	FP	TN	FN
4354307	2	13	13	13	0	0	0
4374564	5	5	5	5	0	0	0
4448561	4	6	6	6	0	0	0
4480903	3	37	76	37	39	0	0
4551535	6	6	6	0	0	0	0
4632055	3	4	4	4	0	0	0
4648990	1	12	12	12	0	0	0
4703618	2	22	22	22	0	0	0
4773602	6	10	10	10	0	0	0
4799268	4	5	5	5	0	0	0
4855764	4	43	43	43	0	0	0
4900573	7	14	12	12	0	0	2
5345157	2	7	7	7	0	0	0
5567664	3	11	11	11	0	0	0
3023753	3	1	1	1	0	0	0
		196	233	188	39	0	2
		Precision	Recall
		0.828194	0.989474
